# Supplementary material for: Revealing gut microbiota profiles and their influencing factors in commercial boars of three breeds by a large-scale metagenome study
Source: Front Microbiol. 2026 May 20;17:1825304. doi: 10.3389/fmicb.2026.1825304 (PMC13230162; doi:10.3389/fmicb.2026.1825304)
Supplement: Supplementary file 6 [file Table_1.xlsx]

## Sheet: TableS1
Table 1. Comparison of diet composition and nutrient levels of commercial formula feeds across companies
Nutrient components	Company A	Company B
Dry matter (%)	87.53	88.07
Crude protein (%)	16	14.52
Crude fat (%)	3.69	3.52
Crude fiber (%)	3	4.13
Neutral detergent fiber (%)	7.8	6.1
Crude ash (%)	5.87	6.27
Calcium (%)	0.9	0.8
Total phosphorus (%)	0.6	0.5
Available phosphorus (%)	0.42	0.4
Sodium chloride (%)	0.45	0.5
Net energy (kcal/kg)	2396.6	2300
Note: The major ingredients of the commercial diets included corn, barley, soybean meal, and a vitamin–mineral premix.

## Sheet: TableS2
Table 2. Distribution of boar samples across farms, breeds, and age groups
Breed	Duroc			Landrace			Large White
Farm	≤ 12	12–36	> 36	≤ 12	12–36	> 36	≤ 12	12–36	> 36	Total
A1	28	6	0	74	39	0	95	243	0	485
A2	3	5	0	55	53	0	235	66	0	417
B1	67	384	47	23	107	36	0	59	26	749
total	98	395	47	152	199	36	330	368	26	1651

## Sheet: TableS3
Table 3. Pairwise comparisons of microbial species richness among different boar populations
Comparison	Test statistic	P-value	P.adj
A1-DU vs A1-LR	2.48749	0.0128649	0.0159703
A1-DU vs A1-LW	-1.43646	0.150871	0.181046
A1-DU vs A2-DU	3.87946	0.00010469	0.000171311
A1-DU vs A2-LR	6.79635	1.07306e-11	2.97155e-11
A1-DU vs A2-LW	7.29044	3.08945e-13	1.01109e-12
A1-DU vs B1-DU	-0.0255266	0.979635	0.979635
A1-DU vs B1-LR	0.477923	0.632705	0.669923
A1-DU vs B1-LW	-3.1653	0.00154925	0.0020785
A1-LR vs A1-LW	-6.856	7.0814e-12	2.12442e-11
A1-LR vs A2-DU	2.83686	0.00455597	0.00585768
A1-LR vs A2-LR	6.31597	2.68479e-10	6.90375e-10
A1-LR vs A2-LW	7.54547	4.50652e-14	1.62235e-13
A1-LR vs B1-DU	-4.71296	2.44141e-06	4.62584e-06
A1-LR vs B1-LR	-3.25194	0.00114621	0.00165054
A1-LR vs B1-LW	-7.86246	3.76655e-15	1.50662e-14
A1-LW vs A2-DU	4.98413	6.2242e-07	1.24484e-06
A1-LW vs A2-LR	14.4294	3.38079e-47	3.04271e-46
A1-LW vs A2-LW	19.9046	3.71577e-88	1.33768e-86
A1-LW vs B1-DU	3.60302	0.000314544	0.000471816
A1-LW vs B1-LR	3.67611	0.000236816	0.000370669
A1-LW vs B1-LW	-3.16349	0.00155887	0.0020785
A2-DU vs A2-LR	-0.51293	0.608001	0.663273
A2-DU vs A2-LW	-0.573435	0.56635	0.637144
A2-DU vs B1-DU	-4.29025	1.78472e-05	3.21249e-05
A2-DU vs B1-LR	-3.96294	7.40315e-05	0.000126911
A2-DU vs B1-LW	-5.85896	4.65772e-09	1.11785e-08
A2-LR vs A2-LW	-0.155766	0.876218	0.901252
A2-LR vs B1-DU	-12.6336	1.37863e-36	7.09007e-36
A2-LR vs B1-LR	-10.0831	6.56234e-24	2.95305e-23
A2-LR vs B1-LW	-13.6472	2.09702e-42	1.50986e-41
A2-LW vs B1-DU	-18.1286	1.8939e-73	3.40901e-72
A2-LW vs B1-LR	-12.7131	5.0003e-37	3.00018e-36
A2-LW vs B1-LW	-15.968	2.13689e-57	2.56426e-56
B1-DU vs B1-LR	1.05433	0.291734	0.338788
B1-DU vs B1-LW	-5.43449	5.49545e-08	1.16374e-07
B1-LR vs B1-LW	-5.49031	4.01239e-08	9.02789e-08

## Sheet: TableS4
Table 4. Breed-specific enrichment of gut microbial taxa in boars identified by MaAsLin2 with FDR < 0.05
Breed	Feature ID	Species	Min_q	Mean_abun
Duroc	SGB01949	s_Lactobacillus amylovorus	4.94127e-26	0.0198771
	SGB01972	s_Limosilactobacillus mucosae	8.63295e-23	0.000278768
	SGB03265	s_Faecalibacterium prausnitzii	8.91901e-23	6.12666e-05
	SGB00927	s_Prevotella sp004556065	2.92013e-17	0.00297212
	SGB02186	s_Lactobacillus delbrueckii	7.56451e-16	0.000454053
	SGB04099	s_Ruminococcus_D bicirculans	5.2365e-14	2.42495e-05
	SGB06743	s_Holdemanella porci	7.46344e-14	0.000472025
	SGB00937	s_Prevotella sp004555245	2.13539e-13	0.000487215
	SGB01229	s_Prevotella sp002251365	4.7189e-13	0.000440496
	SGB04068	s_Ruminococcus sp002438605	6.34685e-13	0.000535943
	SGB02468	s_Treponema_D sp016293495	2.30176e-11	0.000685613
	SGB09287	s_Streptococcus alactolyticus	1.58667e-10	0.0537847
	SGB02272	s_Prevotella copri	4.53713e-08	0.000242278
	SGB05793	s_Blautia_A obeum	6.57525e-07	5.45439e-05
	SGB03061	s_Ruminococcus sp016303235	3.88085e-06	1.32317e-05
	SGB02549	s_Prevotella sp018385335	7.34105e-06	0.000709048
	SGB09273	s_Methanobrevibacter_A smithii	5.04282e-05	0.00166117
	SGB00626	s_Bifidobacterium thermophilum	0.000448302	0.000808889
Landrace	SGB00649	s_Prevotella sp900769055	1.24286e-28	0.000428805
	SGB05625	s_Limosilactobacillus reuteri	4.95048e-16	0.00558669
	SGB00163	s_Escherichia fergusonii	1.41113e-13	0.00078649
	SGB05717	s_Bifidobacterium pseudolongum	1.98521e-12	0.000288173
	SGB00161	s_Escherichia coli	2.8301e-11	0.0115849
	SGB01565	s_Ruminiclostridium_E sp016297165	2.37644e-10	0.000631868
	SGB02451	s_Prevotella sp002373375	4.89265e-10	0.000861891
	SGB05769	s_Klebsiella pneumoniae	7.17514e-09	4.38253e-05
	SGB02058	s_Romboutsia ilealis	2.03348e-07	1.72628e-05
	SGB00261	s_Prevotella sp004554665	2.62407e-07	0.000437385
	SGB05796	s_Turicibacter sanguinis	7.73956e-06	0.000311182
	SGB03468	s_Treponema_D sp900769985	1.07141e-05	0.0026683
	SGB02626	s_Prevotella sp900770025	1.93891e-05	0.000140307
	SGB05922	s_Treponema_D sp016293645	0.00016684	0.00198837
	SGB00306	s_Akkermansia muciniphila	0.000737499	0.000138714
Large White	SGB01176	s_Treponema_D sp016293915	1.14015e-49	0.00951105
	SGB05902	s_Phocaeicola vulgatus	7.60905e-21	0.000417618
	SGB01177	s_Treponema_D sp018385415	1.64345e-17	0.00295974
	SGB04014	s_Prevotella sp002251295	3.39873e-16	0.00336177
	SGB09430	s_Prevotella sp002300055	1.36542e-13	0.000919184
	SGB09381	s_Mediterraneibacter torques	6.02594e-13	8.67575e-05
	SGB09256	s_Ruthenibacterium lactatiformans	3.44884e-09	9.24009e-05
	SGB05941	s_Desulfovibrio porci	8.95223e-09	2.736e-05
	SGB02864	s_Bacteroides fragilis	3.72673e-08	0.0013179
	SGB01170	s_Treponema_D sp016296655	1.59745e-07	0.00441602
	SGB01824	s_Prevotella sp900547085	2.6846e-05	1.44862e-05
	SGB08548	s_Butyricicoccus_A porcorum	9.14736e-05	0.000120363

## Sheet: TableS5
Table 5. Age-specific enrichment of gut microbial taxa in boars identified by MaAsLin2 with FDR < 0.05
Age stage	Feature ID	Species	Min_q	Mean_abun
≤12 months	SGB01108	s_Prevotella sp002251435	1.83495e-47	0.00317893
	SGB01229	s_Prevotella sp002251365	1.11313e-46	0.00092
	SGB06951	s_Prevotella sp002251245	2.75085e-38	0.00972466
	SGB02422	s_Prevotella sp004557285	4.013e-38	0.000220742
	SGB03646	s_Prevotella sp002299275	4.12821e-37	0.000830007
	SGB06617	s_Treponema_D berlinense	8.05736e-37	0.000596397
	SGB00956	s_Prevotella sp900548195	1.14667e-25	0.00475389
	SGB02549	s_Prevotella sp018385335	5.75445e-21	0.00163173
	SGB01097	s_Treponema_D succinifaciens	1.17227e-20	0.000645203
	SGB08548	s_Butyricicoccus_A porcorum	1.36279e-09	0.000196158
	SGB03265	s_Faecalibacterium prausnitzii	4.57993e-08	3.71338e-05
	SGB02190	s_Prevotella pectinovora	2.98563e-07	0.000522023
	SGB06258	s_Acetatifactor intestinalis	2.24502e-06	6.2172e-05
	SGB00697	s_Treponema_D porcinum	1.86361e-05	0.00150322
	SGB02322	s_Prevotella copri	2.81193e-05	0.000545937
12-36 months	SGB01860	s_Treponema_D sp018384055	1.81107e-43	0.00148507
	SGB04617	s_Enterococcus_B hirae	1.35584e-13	2.618e-05
	SGB02385	s_Treponema_D sp016294035	1.5089e-10	0.00174802
	SGB01003	s_Alloprevotella sp004555055	2.59401e-09	0.000267218
	SGB09287	s_Streptococcus alactolyticus	4.81242e-09	0.0433152
	SGB03061	s_Ruminococcus sp016303235	4.29584e-07	1.98169e-05
	SGB01912	s_Ruminococcus sp016295545	8.33435e-06	4.13054e-05
	SGB04068	s_Ruminococcus sp002438605	0.00400302	0.000321201
	SGB02658	s_Treponema_D sp018385415	0.00615096	0.00240272
	SGB04124	s_Ruminiclostridium_E sp900768675	0.0222837	1.18017e-05
>36 months	SGB05769	s_Klebsiella pneumoniae	5.37534e-43	0.000120198
	SGB00649	s_Prevotella sp900769055	1.3432e-39	0.00105072
	SGB00164	s_Escherichia ruysiae	1.27938e-22	0.0009503
	SGB00161	s_Escherichia coli	1.30557e-22	0.0190647
	SGB00224	s_Alloprevotella sp004557035	1.54174e-22	0.000594312
	SGB00162	s_Escherichia albertii	2.99535e-22	0.0013381
	SGB04931	s_Clostridium_P perfringens	3.76973e-21	0.00261918
	SGB00163	s_Escherichia fergusonii	2.28422e-18	0.00107479
	SGB09256	s_Ruthenibacterium lactatiformans	5.64595e-14	0.000145385
	SGB02136	s_Bacteroides heparinolyticus	7.25735e-10	0.000164966
	SGB05902	s_Phocaeicola vulgatus	1.81083e-09	0.000652862
	SGB01053	s_Ruminiclostridium_E sp016302655	2.09546e-07	0.00107108
	SGB08441	s_Bilophila wadsworthia	1.96866e-05	3.2755e-05
	SGB02058	s_Romboutsia ilealis	0.00397599	2.11615e-05
